# Supplementary material for: Characterisation of bacteria isolated from the stingless bee, Heterotrigona itama, honey, bee bread and propolis
Source: PeerJ. 2019 Aug 22;7:e7478. doi: 10.7717/peerj.7478 (PMC6708576; doi:10.7717/peerj.7478)
Supplement: Supplemental Information 5 — Antimicrobial activity of bacterial isolates namely (A) B. cereus HD1, (B) B. aryabhattai BD8, (C) B. oleronius PD3, (D) B. stratosphericus PD6, (E) B. altitudinis BD4, (F) B. amyloliquefaciens PD9, (G) B. nealsonii PD4, (H) B. toyonensis PD13, (I) B. subtilis BD3, (J) B. safensis BD9, (K) B. pseudomycoides HM2, (L) E. asburiae PD12, (M) E. cloacae PM4, (N) P. dispersa PG1 and (O) S. kunmingensis BG1 against test organisms. Inhibition zone of a broad range antibacterial agent, (P) chloramphenicol (30 μg) was determined. [file peerj-07-7478-s005.xlsx]

## Sheet: File 2
	File 2. Antimicrobial activity (mm) of bacterial isolates against test organisms (Raw Data). Antimicrobial activity of bacterial isolates namely (A) B. cereus HD1, (B) B. aryabhattai BD8, (C) B. oleronius PD3, (D) B. stratosphericus PD6, (E) B. altitudinis BD4, (F) B. amyloliquefaciens PD9, (G) B. nealsonii PD4, (H) B. toyonensis PD13, (I) B. subtilis BD3, (J) B. safensis BD9, (K) B. pseudomycoid…
	(A) B. cereus HD1
	Test organisms	B. cereus		S. aureus		M. luteus		E. aerogenes		E. coli		A. faecalis		A. hydrophila		S. typhimurium
	Test	A	B	A	B	A	B	A	B	A	B	A	B	A	B	A	B
	1	ND	ND	10.6	10.4	13.1	13.1	ND	ND	ND	ND	ND	ND	ND	ND	ND	ND
	2	ND	ND	10.2	10.5	13.2	13.1	ND	ND	ND	ND	ND	ND	ND	ND	ND	ND
	3	ND	ND	10.4	10.4	13.2	13.2	ND	ND	ND	ND	ND	ND	ND	ND	ND	ND
	Average (Test 1,2,3)	ND		10.42		13.15		ND		ND		ND		ND		ND
	SD (Test 1,2,3)	ND		0.12		0.02		ND		ND		ND		ND		ND
	(B) B. aryabhattai BD8
	Test organisms	B. cereus		S. aureus		M. luteus		E. aerogenes		E. coli		A. faecalis		A. hydrophila		S. typhimurium
	Test	A	B	A	B	A	B	A	B	A	B	A	B	A	B	A	B
	1	ND	ND	ND	ND	ND	ND	ND	ND	ND	ND	ND	ND	ND	ND	ND	ND
	2	ND	ND	ND	ND	ND	ND	ND	ND	ND	ND	ND	ND	ND	ND	ND	ND
	3	ND	ND	ND	ND	ND	ND	ND	ND	ND	ND	ND	ND	ND	ND	ND	ND
	Average (Test 1,2,3)	ND		ND		ND		ND		ND		ND		ND		ND
	SD (Test 1,2,3)	ND		ND		ND		ND		ND		ND		ND		ND
	(C) B. oleronius PD3
	Test organisms	B. cereus		S. aureus		M. luteus		E. aerogenes		E. coli		A. faecalis		A. hydrophila		S. typhimurium
	Test	A	B	A	B	A	B	A	B	A	B	A	B	A	B	A	B
	1	ND	ND	ND	ND	ND	ND	ND	ND	ND	ND	ND	ND	ND	ND	ND	ND
	2	ND	ND	ND	ND	ND	ND	ND	ND	ND	ND	ND	ND	ND	ND	ND	ND
	3	ND	ND	ND	ND	ND	ND	ND	ND	ND	ND	ND	ND	ND	ND	ND	ND
	Average (Test 1,2,3)	ND		ND		ND		ND		ND		ND		ND		ND
	SD (Test 1,2,3)	ND		ND		ND		ND		ND		ND		ND		ND
	(D) B. stratosphericus PD6
	Test organisms	B. cereus		S. aureus		M. luteus		E. aerogenes		E. coli		A. faecalis		A. hydrophila		S. typhimurium
	Test	A	B	A	B	A	B	A	B	A	B	A	B	A	B	A	B
	1	ND	ND	ND	ND	ND	ND	ND	ND	ND	ND	ND	ND	ND	ND	ND	ND
	2	ND	ND	ND	ND	ND	ND	ND	ND	ND	ND	ND	ND	ND	ND	ND	ND
	3	ND	ND	ND	ND	ND	ND	ND	ND	ND	ND	ND	ND	ND	ND	ND	ND
	Average (Test 1,2,3)	ND		ND		ND		ND		ND		ND		ND		ND
	SD (Test 1,2,3)	ND		ND		ND		ND		ND		ND		ND		ND
	(E) B. altitudinis BD4
	Test organisms	B. cereus		S. aureus		M. luteus		E. aerogenes		E. coli		A. faecalis		A. hydrophila		S. typhimurium
	Test	A	B	A	B	A	B	A	B	A	B	A	B	A	B	A	B
	1	ND	ND	ND	ND	10.6	10.6	ND	ND	ND	ND	ND	ND	ND	ND	ND	ND
	2	ND	ND	ND	ND	10.8	10.7	ND	ND	ND	ND	ND	ND	ND	ND	ND	ND
	3	ND	ND	ND	ND	10.7	10.7	ND	ND	ND	ND	ND	ND	ND	ND	ND	ND
	Average (Test 1,2,3)	ND		ND		10.68		ND		ND		ND		ND		ND
	SD (Test 1,2,3)	ND		ND		0.02		ND		ND		ND		ND		ND
	(F) B. amyloliquefaciens PD9
	Test organisms	B. cereus		S. aureus		M. luteus		E. aerogenes		E. coli		A. faecalis		A. hydrophila		S. typhimurium
	Test	A	B	A	B	A	B	A	B	A	B	A	B	A	B	A	B
	1	13.5	13	13.2	13.3	14.2	14.4	12.5	12.6	14.8	15.1	15.6	15.3	12.2	11.6	11.1	10.9
	2	13.3	13.1	13.2	13.2	14.5	14.2	12.6	12.5	15.5	15.3	14.9	15.3	11.8	11.7	11.1	11.2
	3	12.9	13.1	13.2	13.2	14.4	14.2	12.6	12.7	15.3	15.5	15.1	15.5	12.1	11.6	11	11.3
	Average (Test 1,2,3)	13.15		13.22		14.32		12.58		15.25		15.28		11.83		11.1
	SD (Test 1,2,3)	0.21		0.02		0.17		0.07		0.17		0.26		0.28		0.14
	(G) B. nealsonii PD4
	Test organisms	B. cereus		S. aureus		M. luteus		E. aerogenes		E. coli		A. faecalis		A. hydrophila		S. typhimurium
	Test	A	B	A	B	A	B	A	B	A	B	A	B	A	B	A	B
	1	ND	ND	ND	ND	ND	ND	ND	ND	ND	ND	ND	ND	ND	ND	ND	ND
	2	ND	ND	ND	ND	ND	ND	ND	ND	ND	ND	ND	ND	ND	ND	ND	ND
	3	ND	ND	ND	ND	ND	ND	ND	ND	ND	ND	ND	ND	ND	ND	ND	ND
	Average (Test 1,2,3)	ND		ND		ND		ND		ND		ND		ND		ND
	SD (Test 1,2,3)	ND		ND		ND		ND		ND		ND		ND		ND
	(H) B. toyonensis PD13
	Test organisms	B. cereus		S. aureus		M. luteus		E. aerogenes		E. coli		A. faecalis		A. hydrophila		S. typhimurium
	Test	A	B	A	B	A	B	A	B	A	B	A	B	A	B	A	B
	1	ND	ND	ND	ND	ND	ND	ND	ND	ND	ND	ND	ND	ND	ND	ND	ND
	2	ND	ND	ND	ND	ND	ND	ND	ND	ND	ND	ND	ND	ND	ND	ND	ND
	3	ND	ND	ND	ND	ND	ND	ND	ND	ND	ND	ND	ND	ND	ND	ND	ND
	Average (Test 1,2,3)	ND		ND		ND		ND		ND		ND		ND		ND
	SD (Test 1,2,3)	ND		ND		ND		ND		ND		ND		ND		ND
	(I) B. subtilis BD3
	Test organisms	B. cereus		S. aureus		M. luteus		E. aerogenes		E. coli		A. faecalis		A. hydrophila		S. typhimurium
	Test	A	B	A	B	A	B	A	B	A	B	A	B	A	B	A	B
	1	ND	ND	ND	ND	ND	ND	ND	ND	ND	ND	ND	ND	ND	ND	ND	ND
	2	ND	ND	ND	ND	ND	ND	ND	ND	ND	ND	ND	ND	ND	ND	ND	ND
	3	ND	ND	ND	ND	ND	ND	ND	ND	ND	ND	ND	ND	ND	ND	ND	ND
	Average (Test 1,2,3)	ND		ND		ND		ND		ND		ND		ND		ND
	SD (Test 1,2,3)	ND		ND		ND		ND		ND		ND		ND		ND
	(J) B. safensis BD9
	Test organisms	B. cereus		S. aureus		M. luteus		E. aerogenes		E. coli		A. faecalis		A. hydrophila		S. typhimurium
	Test	A	B	A	B	A	B	A	B	A	B	A	B	A	B	A	B
	1	ND	ND	ND	ND	10.2	10	ND	ND	ND	ND	ND	ND	ND	ND	ND	ND
	2	ND	ND	ND	ND	10.1	10.2	ND	ND	ND	ND	ND	ND	ND	ND	ND	ND
	3	ND	ND	ND	ND	10.1	10	ND	ND	ND	ND	ND	ND	ND	ND	ND	ND
	Average (Test 1,2,3)	ND		ND		10.1		ND		ND		ND		ND		ND
	SD (Test 1,2,3)	ND		ND		0.09		ND		ND		ND		ND		ND
	(K) B. pseudomycoides HM2
	Test organisms	B. cereus		S. aureus		M. luteus		E. aerogenes		E. coli		A. faecalis		A. hydrophila		S. typhimurium
	Test	A	B	A	B	A	B	A	B	A	B	A	B	A	B	A	B
	1	ND	ND	ND	ND	ND	ND	ND	ND	ND	ND	ND	ND	ND	ND	ND	ND
	2	ND	ND	ND	ND	ND	ND	ND	ND	ND	ND	ND	ND	ND	ND	ND	ND
	3	ND	ND	ND	ND	ND	ND	ND	ND	ND	ND	ND	ND	ND	ND	ND	ND
	Average (Test 1,2,3)	ND		ND		ND		ND		ND		ND		ND		ND
	SD (Test 1,2,3)	ND		ND		ND		ND		ND		ND		ND		ND
	(L) E. asburiae PD12
	Test organisms	B. cereus		S. aureus		M. luteus		E. aerogenes		E. coli		A. faecalis		A. hydrophila		S. typhimurium
	Test	A	B	A	B	A	B	A	B	A	B	A	B	A	B	A	B
	1	ND	ND	ND	ND	ND	ND	ND	ND	ND	ND	ND	ND	ND	ND	ND	ND
	2	ND	ND	ND	ND	ND	ND	ND	ND	ND	ND	ND	ND	ND	ND	ND	ND
	3	ND	ND	ND	ND	ND	ND	ND	ND	ND	ND	ND	ND	ND	ND	ND	ND
	Average (Test 1,2,3)	ND		ND		ND		ND		ND		ND		ND		ND
	SD (Test 1,2,3)	ND		ND		ND		ND		ND		ND		ND		ND
	(M) E. cloacae PM4
	Test organisms	B. cereus		S. aureus		M. luteus		E. aerogenes		E. coli		A. faecalis		A. hydrophila		S. typhimurium
	Test	A	B	A	B	A	B	A	B	A	B	A	B	A	B	A	B
	1	ND	ND	ND	ND	ND	ND	ND	ND	ND	ND	ND	ND	ND	ND	ND	ND
	2	ND	ND	ND	ND	ND	ND	ND	ND	ND	ND	ND	ND	ND	ND	ND	ND
	3	ND	ND	ND	ND	ND	ND	ND	ND	ND	ND	ND	ND	ND	ND	ND	ND
	Average (Test 1,2,3)	ND		ND		ND		ND		ND		ND		ND		ND
	SD (Test 1,2,3)	ND		ND		ND		ND		ND		ND		ND		ND
	(N) P. dispersa PG1
	Test organisms	B. cereus		S. aureus		M. luteus		E. aerogenes		E. coli		A. faecalis		A. hydrophila		S. typhimurium
	Test	A	B	A	B	A	B	A	B	A	B	A	B	A	B	A	B
	1	ND	ND	ND	ND	ND	ND	ND	ND	ND	ND	ND	ND	ND	ND	ND	ND
	2	ND	ND	ND	ND	ND	ND	ND	ND	ND	ND	ND	ND	ND	ND	ND	ND
	3	ND	ND	ND	ND	ND	ND	ND	ND	ND	ND	ND	ND	ND	ND	ND	ND
	Average (Test 1,2,3)	ND		ND		ND		ND		ND		ND		ND		ND
	SD (Test 1,2,3)	ND		ND		ND		ND		ND		ND		ND		ND
	(O) S. kunmingensis BG1
	Test organisms	B. cereus		S. aureus		M. luteus		E. aerogenes		E. coli		A. faecalis		A. hydrophila		S. typhimurium
	Test	A	B	A	B	A	B	A	B	A	B	A	B	A	B	A	B
	1	ND	ND	ND	ND	ND	ND	ND	ND	ND	ND	ND	ND	ND	ND	ND	ND
	2	ND	ND	ND	ND	ND	ND	ND	ND	ND	ND	ND	ND	ND	ND	ND	ND
	3	ND	ND	ND	ND	ND	ND	ND	ND	ND	ND	ND	ND	ND	ND	ND	ND
	Average (Test 1,2,3)	ND		ND		ND		ND		ND		ND		ND		ND
	SD (Test 1,2,3)	ND		ND		ND		ND		ND		ND		ND		ND
	(P) Chloramphenicol(CONTROL)
	Test organisms	B. cereus		S. aureus		M. luteus		E. aerogenes		E. coli		A. faecalis		A. hydrophila		S. typhimurium
	Test	A	B	A	B	A	B	A	B	A	B	A	B	A	B	A	B
	1	20.5	19.9	25.3	25.4	31.9	32	24.1	23.7	22.2	21.9	20.1	20.2	22.6	22.7	25.3	25
	2	20.3	20.2	25.4	25.4	32	32	23.4	23.5	22.4	21.7	20.1	20.3	22.7	22.7	25.5	25.1
	3	19.9	20	25.6	25.5	32	32	22.9	23.3	21.9	22.1	20	20.3	22.8	22.7	25.3	25.1
	Average (Test 1,2,3)	20.13		25.43		31.98		23.48		22.03		20.17		22.7		25.22
	SD (Test 1,2,3)	0.19		0.05		0.02		0.21		0.28		0.14		0.05		0.21
	NOTE:
	ND = no detectable activity.
	"A" and "B" represented biological replicates.
